# Supplementary material for: The Effect of Furnishing on Perceived Spatial Dimensions and Spaciousness of Interior Space
Source: PLoS One. 2014 Nov 19;9(11):e113267. doi: 10.1371/journal.pone.0113267 (PMC4237397; doi:10.1371/journal.pone.0113267)
Supplement: File S1 — Raw data of Experiment 1 and Experiment 2. Archive file containing the datasets of Experiment 1 (true-to-scale model rooms) and Experiment 2 (virtual rooms). (ZIP) [file pone.0113267.s001.zip]

Archive with 2 entries (2 files):
- dataExp1_ModelRooms.sav
- dataExp2_VirtualRooms.sav
